# Supplementary material for: Viscoelasticity enhances collective motion of bacteria
Source: PNAS Nexus. 2023 Sep 6;2(9):pgad291. doi: 10.1093/pnasnexus/pgad291 (PMC10503537; doi:10.1093/pnasnexus/pgad291)
Supplement: pgad291_Supplementary_Data [file pgad291_supplementary_data.zip]

Archive with 10 entries (10 files):
- PNASNEXUS-PNASNEXUS-2023-00504R-s07.mpg
- PNASNEXUS-PNASNEXUS-2023-00504R-s08.mpg
- PNASNEXUS-PNASNEXUS-2023-00504R-s09.mpg
- PNASNEXUS-PNASNEXUS-2023-00504R-s10.mpg
- PNASNEXUS-PNASNEXUS-2023-00504R-s01.pdf
- PNASNEXUS-PNASNEXUS-2023-00504R-s02.mpg
- PNASNEXUS-PNASNEXUS-2023-00504R-s03.mpg
- PNASNEXUS-PNASNEXUS-2023-00504R-s04.mpg
- PNASNEXUS-PNASNEXUS-2023-00504R-s05.mpg
- PNASNEXUS-PNASNEXUS-2023-00504R-s06.mpg
